# Supplementary material for: A Loop-Mediated Isothermal Amplification (LAMP) Assay Specific to Trichomonas tenax Is Suitable for Use at Point-of-Care
Source: Microorganisms. 2022 Mar 10;10(3):594. doi: 10.3390/microorganisms10030594 (PMC8949391; doi:10.3390/microorganisms10030594)
Supplement: Supplementary file 1 [file microorganisms-10-00594-s001.zip]

Archive with 1 entries (1 files):
- microorganisms-1574265-supplementary.pdf
